# Supplementary material for: Half-Sandwich Ruthenium and Osmium Complexes with Hydrazinocurcuminoid-like Ligands
Source: Organometallics. 2025 May 16;44(11):1155–64. doi: 10.1021/acs.organomet.5c00082 (PMC12153055; doi:10.1021/acs.organomet.5c00082)
Supplement: Supplementary file 2 [file om5c00082_si_002.xyz]

56
HZPcurc
 C                  1.38709800   -0.65689100   -0.13785400
 C                  0.19400300   -1.41231600   -0.16390400
 H                  0.09898400   -2.48812600   -0.16047500
 C                 -0.86021100   -0.51264300   -0.18627200
 C                  2.74727800   -1.17313700   -0.08160000
 C                 -2.24826100   -0.93645900   -0.27536500
 C                  3.85140800   -0.41013700    0.00473600
 H                  3.70190100    0.66676200    0.04202600
 H                  2.82594500   -2.25670000   -0.10758400
 C                  5.24288700   -0.85331100    0.06161200
 C                  6.25057600    0.12531100    0.19034200
 C                  5.63866400   -2.19730900   -0.00472500
 C                  7.58873600   -0.23089700    0.25181400
 H                  5.95971600    1.16801700    0.24271200
 C                  6.97973900   -2.55701100    0.05641300
 H                  4.89557100   -2.97981800   -0.10788600
 C                  7.96438100   -1.58466800    0.18484600
 O                  9.27556000   -1.93837400    0.24391700
 H                  9.79453400   -1.12700000    0.33288800
 C                 -3.40785200   -0.30418500   -0.01279200
 H                 -3.36322200    0.71270600    0.35455100
 C                 -4.74291400   -0.88981400   -0.14623300
 C                 -5.01710700   -2.05747600   -0.87251100
 C                 -5.82191700   -0.23861400    0.48813000
 C                 -6.30631800   -2.57308800   -0.94936400
 H                 -4.22167900   -2.56374400   -1.40754500
 C                 -7.10687900   -0.75263500    0.41639800
 H                 -5.62594800    0.66769100    1.04878600
 C                 -7.35857100   -1.93355500   -0.30635900
 H                 -2.30049700   -1.98411000   -0.56328200
 O                 -8.61899200   -2.43648500   -0.38352200
 H                 -9.20015500   -1.85110400    0.12160100
 H                 -6.51968900   -3.47235500   -1.51664600
 H                  7.28634300   -3.59593600    0.00456300
 N                  1.10888500    0.64401200   -0.16302700
 N                 -0.25080300    0.74252200   -0.18145400
 C                 -0.76668600    2.05896700   -0.30981100
 C                  0.00248800    3.01670800   -0.98855700
 C                 -2.40710600    3.58246600    0.14386900
 C                 -0.49082200    4.30815300   -1.07135300
 H                  0.95115700    2.73331300   -1.42027300
 C                 -1.72504200    4.60882100   -0.49349100
 H                 -3.37343900    3.76251300    0.60825300
 H                  0.07817100    5.07269500   -1.59018700
 H                 -2.14540600    5.60694200   -0.53821900
 N                 -1.93851700    2.33398200    0.24809600
 O                 -8.23010300   -0.21422300    0.99887600
 O                  8.65267800    0.63094300    0.37780700
 C                 -8.09413800    0.97566200    1.76045000
 H                 -9.09118300    1.21457200    2.12588100
 H                 -7.42087900    0.82730400    2.61087000
 H                 -7.72601900    1.80149400    1.14297600
 C                  8.38973200    2.02344300    0.45967400
 H                  7.77634200    2.26011700    1.33503600
 H                  9.35978600    2.50759700    0.55607600
 H                  7.89057600    2.38634900   -0.44462700

48
HZPbdcurc
 C                 -1.43044200   -0.43152400    0.01636200
 C                 -0.26335700   -1.22632400    0.03305700
 H                 -0.20469700   -2.30446300    0.05766800
 C                  0.82081100   -0.36289300    0.00506200
 C                 -2.80820000   -0.90250500    0.01227100
 C                  2.19459500   -0.83503500    0.07365200
 C                 -3.89017900   -0.10655200   -0.05098400
 H                 -3.71205500    0.96497000   -0.10824000
 H                 -2.91974800   -1.98245600    0.06185900
 C                 -5.29504500   -0.50882300   -0.05589700
 C                 -6.28815900    0.48000600   -0.12778400
 C                 -5.72743300   -1.84824300    0.00758000
 C                 -7.64177100    0.16116600   -0.13624400
 H                 -5.99236900    1.52365800   -0.17893300
 C                 -7.07101400   -2.17938700   -0.00050400
 H                 -4.99917900   -2.65011700    0.06386400
 C                 -8.04079100   -1.17362200   -0.07252000
 H                 -8.38606700    0.95228400   -0.19280200
 O                 -9.34979200   -1.56051200   -0.07635300
 H                 -9.91772600   -0.78335500   -0.13030200
 C                  3.37267400   -0.24986800   -0.21381900
 H                  3.36151400    0.76502200   -0.58859700
 C                  4.68802600   -0.88131200   -0.09783200
 C                  4.92696800   -2.08933800    0.58624500
 C                  5.79462300   -0.25584200   -0.69336400
 C                  6.19090600   -2.65025100    0.65325300
 H                  4.11159800   -2.59365100    1.09364200
 C                  7.06880600   -0.80907800   -0.63563600
 H                  5.65042700    0.68089300   -1.22325700
 C                  7.27324100   -2.01403200    0.03715200
 H                  7.90401900   -0.30147600   -1.11308900
 H                  2.21130500   -1.87984700    0.37586100
 O                  8.49607800   -2.61209300    0.13678100
 H                  9.15596100   -2.07939500   -0.32165600
 H                  6.36678200   -3.57765100    1.18697600
 H                 -7.39561800   -3.21289000    0.04827000
 N                 -1.10791600    0.85898200   -0.00230900
 N                  0.25375700    0.91172600   -0.01944600
 C                  0.81594800    2.21418800    0.05183300
 C                  0.08841200    3.22340700    0.70091100
 C                  2.50261900    3.66035000   -0.47896700
 C                  0.62715900    4.49899000    0.72746200
 H                 -0.86447600    2.99082700    1.15308200
 C                  1.86386000    4.73375900    0.12504000
 H                  3.46872000    3.78783800   -0.96071200
 H                  0.09079600    5.30260400    1.22137900
 H                  2.31873100    5.71761900    0.12581300
 N                  1.98962200    2.42600600   -0.52856300

82
Complex [1]+
 Ru                 1.84926800   -1.98308000    0.16842200
 Cl                 1.83357600   -1.95967000   -2.25338700
 O                  3.23814700    7.38844500    0.63695500
 O                  5.28592500    6.79228300   -0.86825100
 H                  5.98696900    6.46745800   -1.45589900
 O                 -8.86702900    1.90945300   -1.13704400
 O                 -9.84921400    0.34997900    0.74984100
 H                -10.24498300    0.95947800    0.09991900
 N                  0.29912000   -0.60298500    0.03654200
 N                 -0.96328500   -1.14167900    0.17125300
 N                  0.11641400   -3.17028300   -0.03335600
 C                  0.15962800    0.72837800   -0.04161600
 C                 -1.21544200    1.05333600    0.10138000
 H                 -1.64250800    2.04409200    0.12982600
 C                 -1.91722100   -0.12822500    0.23625500
 C                 -1.06777100   -2.51702100   -0.04883200
 C                 -2.27155600   -3.18002700   -0.31422900
 H                 -3.19613800   -2.62556800   -0.38828400
 C                 -2.23971300   -4.55144000   -0.53287100
 H                 -3.16225800   -5.08164800   -0.74720400
 C                 -1.01875700   -5.22927700   -0.50554000
 H                 -0.95424100   -6.29588600   -0.68736000
 C                  0.13402400   -4.49568600   -0.27361800
 H                  1.11418100   -4.95470100   -0.29221800
 C                  1.29220100    1.60115600   -0.27042800
 H                  2.16058000    1.12349700   -0.71371700
 C                  1.28413000    2.92920000   -0.00420100
 H                  0.40111800    3.34649600    0.48045200
 C                  2.34800700    3.88804400   -0.26855600
 C                  2.25633700    5.17466000    0.31299800
 H                  1.39702900    5.40574500    0.93315600
 C                  3.24014800    6.13714900    0.11543600
 C                  4.35712300    5.82062100   -0.69942200
 C                  4.44534900    4.55694300   -1.28644500
 H                  5.29599800    4.33069000   -1.92628200
 C                  3.45731400    3.59856600   -1.07837500
 H                  3.54056600    2.63813900   -1.57725100
 C                  2.14054500    7.77823200    1.44915200
 H                  2.34635000    8.80562200    1.75198600
 H                  2.05746500    7.14509800    2.34248500
 H                  1.19614700    7.74557300    0.89004900
 C                 -3.33262900   -0.34340600    0.47201700
 H                 -3.60614600   -1.16570200    1.12739200
 C                 -4.28828900    0.47120100   -0.04015100
 H                 -3.96329000    1.24268100   -0.73814200
 C                 -5.72100000    0.42153600    0.20290200
 C                 -6.56601000    1.22132900   -0.60401200
 H                 -6.12466700    1.84897100   -1.37120000
 C                 -7.94078500    1.19692100   -0.42756500
 C                 -8.51148700    0.37418700    0.57196500
 C                 -7.68451400   -0.40748400    1.37970700
 H                 -8.14314500   -1.01988400    2.14903200
 C                 -6.30664500   -0.38318600    1.19751700
 H                 -5.68205400   -0.98353200    1.85177800
 C                 -8.41516700    2.77413000   -2.17335300
 H                 -7.75784200    3.55666900   -1.77470100
 H                 -9.31077500    3.23102700   -2.59568100
 H                 -7.88793900    2.21152800   -2.95364400
 C                  4.05490500   -2.74711300    0.16207100
 C                  4.01723600   -1.31215200    0.29997700
 H                  4.50996500   -0.70098800   -0.44811500
 C                  3.30989900   -0.69356900    1.34416900
 H                  3.27276000    0.38964700    1.39368100
 C                  2.56882800   -1.46069400    2.30729600
 C                  2.56279200   -2.86165600    2.13727100
 H                  1.96509400   -3.47551600    2.80428300
 C                  3.31213400   -3.49719700    1.09118400
 H                  3.26363800   -4.57571000    0.99674400
 C                  4.86771500   -3.36019300   -0.96271300
 H                  4.75957000   -2.68454900   -1.81971200
 C                  6.35631900   -3.38804800   -0.54748700
 H                  6.72346000   -2.39376300   -0.26958700
 H                  6.96652200   -3.75023800   -1.38116200
 H                  6.51592400   -4.05866100    0.30499500
 C                  4.38367500   -4.74540700   -1.40755500
 H                  4.97339300   -5.07798700   -2.26737800
 H                  3.33455000   -4.71132900   -1.71839400
 H                  4.50828600   -5.50135900   -0.62229100
 C                  1.82878500   -0.78421500    3.42910100
 H                  2.51754000   -0.56404700    4.25453100
 H                  1.02909100   -1.41907000    3.82088700
 H                  1.39217200    0.16341400    3.10036200

74
Complex [2]+
 Ru                 1.40502800   -1.77172900    0.11807400
 Cl                 1.07770000   -1.77576400   -2.27737000
 O                  5.60739000    6.71238800   -0.05685700
 H                  5.41572700    7.57247100    0.35071200
 O                -10.04537600    1.78001000   -0.54549900
 H                -10.38536500    1.19505800   -1.24168600
 N                 -0.02224600   -0.24272200    0.13843500
 N                 -1.33215500   -0.66934300    0.08860000
 N                 -0.43855300   -2.79536200    0.14879400
 C                 -0.04272300    1.09784200    0.05933500
 C                 -1.38940900    1.53521100   -0.02859200
 H                 -1.72393600    2.54647000   -0.20092600
 C                 -2.19547100    0.41576900   -0.03815300
 C                 -1.55741000   -2.03805300    0.20434100
 C                 -2.82247200   -2.61123300    0.39258200
 H                 -3.69080600   -1.98362400    0.53178600
 C                 -2.92767100   -3.99523500    0.42160100
 H                 -3.89989300   -4.45680900    0.56263700
 C                 -1.78141600   -4.77983500    0.26991200
 H                 -1.82758900   -5.86271400    0.25984900
 C                 -0.55954200   -4.13752200    0.14933000
 H                  0.36429900   -4.69177400    0.04380100
 C                  1.16575700    1.89083600   -0.00945700
 H                  2.05573900    1.36267200   -0.33282100
 C                  1.20502200    3.21561300    0.26929200
 H                  0.29146500    3.68652400    0.63241300
 C                  2.35118500    4.10681100    0.16648500
 C                  2.26253400    5.40090400    0.71407600
 H                  1.33980800    5.71211100    1.19760400
 C                  3.32970900    6.28977800    0.65978300
 H                  3.23641200    7.28307600    1.09330800
 C                  4.52435700    5.90274900    0.03901700
 C                  4.63195200    4.62178600   -0.52939700
 H                  5.55776000    4.34888100   -1.02517400
 C                  3.56213200    3.74577500   -0.46557300
 H                  3.65582400    2.77305900   -0.94027500
 C                 -3.62850900    0.32573100   -0.26048100
 H                 -3.97879800   -0.47373400   -0.90743800
 C                 -4.49569400    1.24508900    0.22711700
 H                 -4.09593000    1.99940200    0.90479400
 C                 -5.92624000    1.34177000   -0.02146000
 C                 -6.68756700    2.25992100    0.73303300
 H                 -6.18912700    2.87506400    1.47826400
 C                 -8.05541000    2.39493700    0.55340600
 H                 -8.63653400    3.10105300    1.13698300
 C                 -8.70849100    1.60821400   -0.40572500
 C                 -7.97171500    0.69387100   -1.17685200
 H                 -8.47365800    0.09264900   -1.93200000
 C                 -6.60342000    0.56756700   -0.98531900
 H                 -6.05384300   -0.13118900   -1.60963500
 C                  3.71529900   -2.07885200   -0.24298100
 C                  3.49885700   -0.85965600    0.44620000
 H                  3.87752100    0.06604500    0.03427000
 C                  2.75515200   -0.82534900    1.66295400
 H                  2.56350300    0.13700000    2.12815000
 C                  2.24490300   -2.00056300    2.27208800
 C                  2.40748700   -3.20640600    1.52808500
 H                  1.94478500   -4.11519100    1.90337800
 C                  3.12589900   -3.25713400    0.30522100
 H                  3.21158900   -4.19530600   -0.23184500
 C                  4.51750700   -2.17474700   -1.52723600
 H                  3.97464600   -2.87057700   -2.17811300
 C                  4.66799400   -0.84945600   -2.28427500
 H                  3.69164400   -0.41458400   -2.51725800
 H                  5.18771800   -1.03150600   -3.22999000
 H                  5.26887900   -0.12286800   -1.72281300
 C                  5.89826200   -2.79121500   -1.20001900
 H                  6.47829700   -2.13450800   -0.54120200
 H                  6.46713800   -2.92689400   -2.12544600
 H                  5.80938600   -3.76841200   -0.71306500
 C                  1.54773300   -1.97349000    3.60579800
 H                  1.07052500   -1.00571400    3.78536400
 H                  2.26999000   -2.14395900    4.41412800
 H                  0.78375000   -2.75386600    3.67552200

82
Complex [3]+
 Os                 1.74137300   -1.81883800    0.16742800
 Cl                 1.58219700   -1.78099100   -2.26469600
 O                  2.91016100    7.56928200    0.70980300
 O                  4.98207300    7.02124700   -0.78004000
 H                  5.69569900    6.71285500   -1.36136800
 O                 -9.03332400    1.87714100   -1.22082300
 O                -10.01701700    0.31792300    0.66544500
 H                -10.41329000    0.91715500    0.00632900
 N                  0.15374300   -0.48878100    0.08401200
 N                 -1.10439900   -1.04859600    0.19833700
 N                  0.02870900   -3.04335500    0.00636500
 C                 -0.00799800    0.84290900    0.00186100
 C                 -1.38950000    1.14168400    0.12637600
 H                 -1.83350500    2.12497900    0.14948900
 C                 -2.07428300   -0.05036900    0.25302800
 C                 -1.17705700   -2.42480000   -0.00555800
 C                 -2.36433900   -3.12526900   -0.24606300
 H                 -3.30408300   -2.59698700   -0.31768400
 C                 -2.29815400   -4.49819200   -0.44192700
 H                 -3.20782800   -5.05699500   -0.63734000
 C                 -1.05827300   -5.14189800   -0.41307800
 H                 -0.96660400   -6.20968300   -0.57492800
 C                  0.07645300   -4.37616200   -0.20626400
 H                  1.06792700   -4.80927700   -0.22277300
 C                  1.10622400    1.74008600   -0.21389000
 H                  1.99365900    1.28345000   -0.64047200
 C                  1.06128700    3.06919000    0.04610900
 H                  0.16262900    3.46661400    0.51836700
 C                  2.10438700    4.05208700   -0.20909900
 C                  1.97938500    5.33553900    0.37353700
 H                  1.11049500    5.54609200    0.98766900
 C                  2.94342700    6.31962800    0.18593400
 C                  4.07367700    6.02924700   -0.62059900
 C                  4.19423900    4.76910200   -1.20963000
 H                  5.05460300    4.56315200   -1.84328200
 C                  3.22610200    3.78886700   -1.01088700
 H                  3.33395900    2.83165000   -1.51124300
 C                  1.79937600    7.93258800    1.51652500
 H                  1.98082200    8.96336400    1.82334000
 H                  1.72505800    7.29518700    2.40753900
 H                  0.85936400    7.88083900    0.95153700
 C                 -3.48858800   -0.28640200    0.47246800
 H                 -3.75821200   -1.10767000    1.13060000
 C                 -4.44946400    0.51152300   -0.05650400
 H                 -4.12669500    1.28272700   -0.75582100
 C                 -5.88393700    0.44339800    0.16917300
 C                 -6.72989300    1.22539100   -0.65418100
 H                 -6.28780800    1.85354700   -1.42051500
 C                 -8.10622700    1.18294500   -0.49467700
 C                 -8.67782500    0.35955800    0.50393800
 C                 -7.85017200   -0.40449400    1.32780700
 H                 -8.30981400   -1.01746700    2.09605900
 C                 -6.47068000   -0.36220500    1.16253300
 H                 -5.84603700   -0.94872600    1.82918000
 C                 -8.58056200    2.74080800   -2.25767000
 H                 -7.94005400    3.53577100   -1.85624800
 H                 -9.47712200    3.18136700   -2.69504300
 H                 -8.03495600    2.18027000   -3.02671600
 C                  4.01494300   -2.23410200   -0.00599100
 C                  3.76430800   -0.86725300    0.37028600
 H                  4.15029100   -0.06641900   -0.24936800
 C                  2.98340400   -0.55525100    1.51564400
 H                  2.76871700    0.48577600    1.73527700
 C                  2.40190200   -1.57177900    2.34111800
 C                  2.57931900   -2.91276100    1.89550800
 H                  2.06694600   -3.71214400    2.42306700
 C                  3.40956800   -3.24840200    0.76996000
 H                  3.51325800   -4.28626500    0.48008800
 C                  4.87802800   -2.51880800   -1.22179900
 H                  4.61413400   -1.76173700   -1.96988900
 C                  6.36001100   -2.32158400   -0.82891500
 H                  6.54885500   -1.32148900   -0.42350800
 H                  6.99580300   -2.45333200   -1.71039800
 H                  6.67018600   -3.05626700   -0.07677000
 C                  4.64999000   -3.89656400   -1.85538100
 H                  5.25393100   -3.98075700   -2.76418800
 H                  3.60180100   -4.03383300   -2.13737400
 H                  4.95820600   -4.71183400   -1.18905200
 C                  1.60648300   -1.23130200    3.57231000
 H                  2.27469700   -1.12560700    4.43623700
 H                  0.87985900   -2.01485000    3.80687200
 H                  1.06859100   -0.28627800    3.44956700

74
Complex [4]+
 Os                 1.35883500   -1.56273400    0.12356200
 Cl                 1.04374600   -1.68722300   -2.28619300
 O                  5.22274600    7.05047400   -0.05928500
 H                  5.00646900    7.88860000    0.38047200
 O                -10.22791400    1.62721200   -0.46946000
 H                -10.56896600    1.03868900   -1.16213100
 N                 -0.13984000   -0.11480700    0.04272300
 N                 -1.43665200   -0.58859900   -0.00202600
 N                 -0.44222600   -2.65967000    0.15231200
 C                 -0.20877500    1.22650100   -0.03932800
 C                 -1.56976800    1.61230900   -0.12561500
 H                 -1.94016900    2.61044600   -0.30074200
 C                 -2.33721600    0.46589200   -0.12558800
 C                 -1.60320400   -1.96103200    0.14164600
 C                 -2.84346000   -2.59369400    0.29423600
 H                 -3.74730100   -2.00846900    0.37794400
 C                 -2.88069100   -3.97951400    0.36088400
 H                 -3.83349700   -4.48648700    0.47529600
 C                 -1.69042400   -4.70709100    0.27788000
 H                 -1.68129800   -5.79073700    0.29701100
 C                 -0.49870700   -4.00894700    0.18537900
 H                  0.45475300   -4.51691100    0.12785500
 C                  0.96580000    2.06819600   -0.11052400
 H                  1.87225000    1.58463900   -0.45672800
 C                  0.95510200    3.38663800    0.20132000
 H                  0.02907300    3.81045900    0.59008000
 C                  2.06458300    4.32385700    0.11052700
 C                  1.93583400    5.59534800    0.70170300
 H                  1.00861400    5.85668200    1.20576700
 C                  2.96987000    6.52331300    0.66600100
 H                  2.84649200    7.49750800    1.13395300
 C                  4.17027100    6.20019300    0.02001500
 C                  4.31669500    4.94357400   -0.59264200
 H                  5.24585100    4.72064100   -1.10676900
 C                  3.27991700    4.02778600   -0.54664300
 H                  3.40304200    3.07479400   -1.05344500
 C                 -3.76973900    0.33190400   -0.32701900
 H                 -4.10819900   -0.47155900   -0.97518600
 C                 -4.65302400    1.22353900    0.18378600
 H                 -4.25999100    1.98271000    0.85994700
 C                 -6.08984600    1.28539300   -0.03469600
 C                 -6.85713900    2.18002300    0.74202400
 H                 -6.35807100    2.80225500    1.48092200
 C                 -8.23112400    2.28303700    0.59195100
 H                 -8.81678900    2.97101500    1.19240300
 C                 -8.88495400    1.48679500   -0.35892900
 C                 -8.14271900    0.59528000   -1.15152200
 H                 -8.64593400   -0.01315500   -1.89996800
 C                 -6.76815500    0.50074600   -0.98934200
 H                 -6.21509000   -0.18091300   -1.62930500
 C                  3.64802500   -1.81499100   -0.19284900
 C                  3.37295200   -0.55202800    0.40122400
 H                  3.71941700    0.35394700   -0.07608600
 C                  2.59050600   -0.45804300    1.59883600
 H                  2.33942400    0.52697900    1.97954500
 C                  2.11183300   -1.60893200    2.28851300
 C                  2.32530600   -2.85838200    1.62624300
 H                  1.86814200   -3.75102000    2.04456000
 C                  3.09027500   -2.97573300    0.42420400
 H                  3.21735600   -3.94521700   -0.04385600
 C                  4.46382400   -1.96791900   -1.46515700
 H                  3.94533900   -2.71622100   -2.07644100
 C                  4.58795000   -0.68733600   -2.30018600
 H                  3.60455000   -0.28664500   -2.56225700
 H                  5.11574500   -0.91408900   -3.23175500
 H                  5.17074100    0.08377400   -1.78084700
 C                  5.85693100   -2.52473700   -1.09082400
 H                  6.41196400   -1.81487400   -0.46649600
 H                  6.43938500   -2.69809400   -2.00145500
 H                  5.78976900   -3.47378600   -0.54809000
 C                  1.37074700   -1.51211700    3.59454900
 H                  0.84363700   -0.55754500    3.68343900
 H                  2.07422400   -1.58489800    4.43355300
 H                  0.64145500   -2.32086800    3.70195800
